# Supplementary material for: Cutaneous Melanoma with Brain Metastasis: Report of 193 Patients with New Observations
Source: PLoS One. 2016 May 23;11(5):e0156115. doi: 10.1371/journal.pone.0156115 (PMC4877095; doi:10.1371/journal.pone.0156115)
Supplement: S2 Dataset — (XLSX) [file pone.0156115.s002.xlsx]

## Sheet: Follow-up
Patient	Melanoma	Sex	Follow-up	Age at death	Age at last follow-up	Brain mets to death	Brain mets to last follow-up	Primary melanoma
1	1	1	0	62.2861		0.883333		1
2	1	0	0	58.6333		0.0527778		0
3	1	1	0	73.1361		0.25		0
4	1	0	0	76.2139		0.813889		0
5	1	1	1		73.0889		1.4	1
6	1	1	1		68.0528		0.8	1
7	1	1	1		56.4694		0.9	1
8	1	1	0	70.8167		0.297222		1
9	1	0	1		71.15		0.2	0
10	1	1	1		72.9		0.3	1
11	1	1	0	69.8861		0.680556		1
12	1	1	1		36.3389		1.8	1
13	1	1	3		56.0917		0.0777778	1
14	1	1	1		55.475		1.6	1
15	1	0	1		36.7833		2	1
16	1	1	1		78.3028		2.1	0
17	1	0	1		63.7639		1.5	1
18	1	0	3		62.6861		0.0111111	1
19	1	1	1		58.3306		1.9	1
20	1	0	0	70.0083		0.608333		1
21	1	0	0	56.9389		0.241667		1
22	1	1	0	60.7139		0.352778		1
23	1	1	0	66.0389		0.138889		1
24	1	1	0	57.3472		0.00833333		1
25	1	0	3		55.0278		0.844444	1
26	1	1	0	54.0917		0.305556		1
27	1	1	0	67.9278		1.49722		1
28	1	0	0	64.05		1.60278		1
29	1	0	0	60.125		1.25278		1
30	1	1	0	55.2667		1.08889		1
31	1	1	0	48.0556		0.1		1
32	1	1	0	43.8167		0.366667		1
33	1	1	0	73.1889		0.175		0
34	1	1	0	40.6278		1.10278		1
35	1	0	1		61.8583		2.6	1
36	1	1	0	69.75		1.13056		1
37	1	1	1		55.825		4.6	1
38	1	0	0	49.3028		0.386111		0
39	1	0	0	73.5		0.486111		1
40	1	1	0	44.925		0.430556		1
41	1	0	2					1
42	1	1	0	70.9806		0.275		1
43	1	1	0	39.9639		0.463889		1
44	1	1	0	48.0917		0.472222		0
45	1	1	0	75.8333		0.725		1
45	2	1	0					1
45	3	1	0					1
46	1	1	0	76.2889		0.327778		1
47	1	0	0	65.6556		1.82778		1
48	1	1	0	71.9694		0.186111		1
49	1	0	0	83.1694		1.04167		1
50	1	1	0	66.45		0.0194444		1
51	1	1	0	60.7472		0.272222		1
52	1	0	0	71.1472		0.683333		1
53	1	0	0	69		0.003		1
54	1	0	0	73.2167		2.51389		1
54	2	0	0					1
55	1	1	0	33.1139		0.00277778		1
56	1	0	0	63.725		0.483333		1
57	1	0	0	40.8083		0.244444		1
58	1	1	0	43.3861		0.583333		1
59	1	1	0	35.9361		0.441667		1
60	1	0	0	71.7611		1.02778		0
61	1	1	0	72.1278		0.233333		0
62	1	0	0	58.4472		0.188889		1
63	1	0	0	44.2222		1.24722		0
64	1	1	0	50.5917		0.719444		1
65	1	1	0	89.0028		0.725		1
66	1	0	0	37.7083		0.433333		0
67	1	1	0	54.2083		0.436111		1
68	1	1	0	71.5056		0.319444		1
69	1	1	3		15.4028		5.01667	0
70	1	1	0	78.2722		0.188889		0
71	1	1	0	63.6778		0.444444		0
72	1	1	0	66.8639		0.811111		0
73	1	0	0	51.0167		0.102778		1
74	1	1	0	69.9583		0.0666667		1
75	1	0	0	60.5639		0.966667		0
76	1	1	0	84.4472		0.469444		1
77	1	1	1		64.225		7.5	1
78	1	1	0	74.3028		0.425		1
79	1	1	0	48.5083		1.36667		1
80	1	1	0	75.2028		0.563889		1
81	1	0	0	71.3833		1.08056		1
81	2	0	0					1
82	1	1	0	69.15		0.0333333		1
83	1	0	0	48.8361		0.513889		1
84	1	0	0	78.5139		1.71389		1
85	1	0	0	73.4306		1.17222		1
86	1	1	0	82.3722		0.388889		1
87	1	1	0	57.3556		0.802778		1
88	1	1	0	71.4083		0.0472222		0
89	1	1	0	73.3583		0.0111111		1
90	1	1	0	79.7167		0.00277778		1
91	1	0	2					1
92	1	0	0	50.2056		0.219444		1
93	1	1	0	62.075		0.327778		0
94	1	0	1		54.1306		8.8	1
95	1	1	0	52.3583		0.825		1
96	1	1	0	69.9		0.438889		1
97	1	1	0	60.9278		0.319444		1
98	1	1	0	60.3389		0.0916667		1
99	1	1	3*		70.5917		5.30833	0
100	1	1	0	62.6639		0.183333		1
101	1	1	0	70.0556		5.08056		1
102	1	1	0	54.8278		1.46667		0
103	1	1	3*		43.4056		2.22778	1
104	1	0	3*		73.6583		0.205556	1
105	1	0	0	51.2778		1.02778		0
106	1	0	0	65.25		0.2		0
106	1	0	0	71.2556		1		1
108	1	1	0	37.5528		0.969		1
108	2	1	0					1
109	1	1	0	85.1639		2.11944		1
110	1	1	0	65.2778		0.388889		1
111	1	0	0	61.2		1.68056		1
112	1	1	0	67.2639		0.075		1
113	1	1	0	41.6917		2.23889		1
114	1	1	0	59.7806		1.15556		1
115	1	1	0	66.825		0.194444		1
116	1	1	0	38.2361		0.0111111		1
117	1	1	3*		55.3167		0.0194444	1
118	1	0	1		44.3806		12.3	1
119	1	1	0	55.0806		0.555556		1
120	1	1	0	52.9333		1.75278		1
121	1	0	1		39.9833		13.5	1
122	1	1	0	60.2667		0.180556		1
123	1	1	0	53.7667		0.791667		1
124	1	0	0	31.225		0.0722222		1
125	1	0	0	74.0778		0.0555556		1
126	1	0	0	71.1556		0.719444		1
127	1	1	0	54.7222		2.439		1
128	1	1	2*					1
129	1	0	0	38.95		0.0472222		1
130	1	1	0	76.8194		0.380556		0
131	1	0	0	59.35		0.925		1
132	1	1	0	57.7		0.155556		1
133	1	0	0	63.7278		0.1		1
134	1	1	3*		61.65		0.525	1
135	1	1	0	63.1611		0.0472222		1
136	1	1	0	80.8389		0.05		1
137	1	0	3*		46.6806		0.580556	1
138	1	1	0	38.9917		0.272222		1
139	1	1	3*		45.9722		0.277778	0
140	1	1	0	62.0056		0.383333		0
141	1	1	0	63.7722		0.916667		1
142	1	1	0	62.6111		1.45		1
143	1	0	0	48.4556		0.15		1
144	1	1	0	57.3		0.175		0
145	1	1	0	74.1444		0.0666667		1
146	1	1	3*		42.9972		1.11389	0
147	1	1	0	59.1944		0.141667		1
148	1	1	0	67.3028		0.305556		1
149	1	1	0	66.3		0.102778		1
150	1	0	3*		41.8667		0.269444	1
151	1	1	0	71.8194		0.675		1
152	1	0	0	33.0472		0.916667		1
153	1	0	0	32.7861		1.95		1
154	1	0	0	50.2		0.308333		1
155	1	1	0	63.5778		0.0694444		1
156	1	1	0	67.4556		0.466667		1
157	1	0	0	49.7083		0.708333		1
158	1	1	0	50.2389		0.119444		1
159	1	1	0	61.2028		0.647222		1
160	1	1	3*		61.8278		0.144444	1
161	1	1	0	57.5472		0.847222		1
162	1	1	3*		56.5583		0.0111111	1
163	1	0	3*		40.8889		4.05278	0
164	1	1	0	63.5639		0.102778		1
165	1	0	0	44.8639		0.291667		1
166	1	1	0	38.7139		0.213889		1
167	1	1	0	39.0556		0.397222		1
168	1	1	0	55.5556		0.205556		0
169	1	1	0	36.2333		0.0805556		1
170	1	1	0	48.4528		0.263889		1
171	1	1	3*		45.5389		0.372222	1
172	1	0	0	78.0389		0.227778		1
173	1	1	0	70.0472		0.872222		1
174	1	1	0	62.9778		0.658333		1
175	1	1	2*					1
176	1	1	3*		78.0528		4.24722	1
177	1	0	0	56.4194		0.583333		1
178	1	1	0	54.4972		1.05		1
179	1	1	0	25.7222		0.247222		1
180	1	1	0	24.2278		3.15		1
181	1	0	0	64.9472		0.272222		1
182	1	1	0	57.8		2.26944		1
183	1	1	0	60.2056		0.283333		1
184	1	0	0	47.6222		0.625		0
185	1	0	2*					1
186	1	0	2*					1
187	1	1	2*					0
188	1	1	0	61.4083		1.30833		1
189	1	0	0	57.1694		1.85556		1
190	1	0	2*					1
191	1	0	0	68.6361		4.25556		1
192	1	0	0	50.825		0.327778		1
193	1	1	2*					1

## Sheet: Legend
Legend
Variable	Explanation of each variable	Encoding
Patient	Patient number (repetitive number means that this patient has more than one primary melanoma included in the study)	1 to 193
Melanoma	Melanoma number (numbered consecutively in patients with more than one primary melanoma included in the study)	1 = melanoma 1 of this patient, 2 = melanoma 2 of this patient, 3 = melanoma 3 of this patient
Sex	Gender	0 = female, 1 = male
Follow-up	Availibility and actuality of last follow-up data with survival information	0 = date of death known, 1 = still alive in 2015 or 2016, 2 = no follow-up data available, 3 = last follow-up older than one year since end of data collection
		* diagnosis of brain metastasis older than 10 years since end of data collection
Age at death	Age at death	in years
Age at last follow-up	Age at last follow-up	in years
Brain mets to death	Time interval from brain metastasis to death	in years
Brain mets to last follow-up	Time interval from brain metastasis to last follow-up	in years
Primary melanoma	Melanoma metastasis of unknown or known primary	0 = primary melanoma unknown, 1 = primary melanoma known
